# Supplementary material for: Endotrophin Levels Are Associated with Allograft Outcomes in Kidney Transplant Recipients
Source: Biomolecules. 2023 May 5;13(5):792. doi: 10.3390/biom13050792 (PMC10216383; doi:10.3390/biom13050792)
Supplement: Supplementary file 1 [file biomolecules-13-00792-s001.zip]

Archive with 1 entries (1 files):
- biomolecules-2372139-supplementary.pdf
